# Supplementary material for: Bicuspid Aortic Valve: Old and Novel Gene Contribution to Disease Onset and Complications
Source: Diagnostics (Basel). 2025 Dec 28;16(1):104. doi: 10.3390/diagnostics16010104 (PMC12785301; doi:10.3390/diagnostics16010104)
Supplement: Supplementary file 1 [file diagnostics-16-00104-s001.zip]

Archive with 3 entries (2 files):
- Supplementary files/
- Supplementary files/Supplementary Table 2 Diagnostics.xlsx
- Supplementary files/Table 1 Supplementary Diagnostics.pdf
