# Supplementary material for: Bicuspid Aortic Valve: Old and Novel Gene Contribution to Disease Onset and Complications
Source: Diagnostics (Basel). 2025 Dec 28;16(1):104. doi: 10.3390/diagnostics16010104 (PMC12785301; doi:10.3390/diagnostics16010104)
Supplement: Supplementary file 1 [file diagnostics-16-00104-s001.zip › Supplementary files/Supplementary Table 2 Diagnostics.xlsx]

## Sheet: Supplementary Table 2
Supplementary Table 2. Rare variants according to the presence or absence of thoracic aorta dilatation, calcification, aortic insufficiency and stenosis
Gene	Reference Transcript	Presence of Thoracic Aorta Dilatation (N=43)	Absence of Thoracic Aorta Dilatation (N=9)	Aortic Root Dilatation	Ascending Aorta Dilatation	Presence of Calcification (N=15)	Absence of Calcification (N=37)	Presence of Aortic Insufficiency (N=34)	Absence of Aortic Insufficiency (N=18)	Presence of Stenosis (N=5)	Absence of Stenosis (N=47)
FBN1	NM_000138	P1 (2)	P52 (2)	P1 (2)	P1 (2)	P1 (2)	P52 (2)	P1 (2), P52 (2)			P1 (2), P52 (2)
FBN2	NM_001999	P29 (1)		P29 (1)	P29 (1)		P29 (1)		P29 (1)		P29 (1)
TGFBR1	NM_004612
TGFBR2	NM_001024847		P40 (1)				P40 (1)	P40 (1)			P40 (1)
TGFBR3	NM_003243	P1 (1), P16 (1)	P14 (1)	P1 (1)	P1 (1), P16 (1)	P1 (1), P16 (1)	P14 (1)	P1 (1), P16 (1)	P14 (1)	P16 (1)	P1 (1), P14 (1)
TGFB1	NM_000660
TGFB2	NM_001135599	P16 (1)			P16 (1)	P16 (1)		P16 (1)		P16 (1)
TGFB3	NM_003239
SMAD2	NM_001003652
SMAD3	NM_005902
SMAD4	NM_005359	P27 (1)		P27 (1)	P27 (1)		P27 (1)	P27 (1)			P27 (1)
ACTA2	NM_001613
MYH11	NM_001040114	P8 (1)	P14 (2)	P8 (1)	P8 (1)		P8 (1), P14 (2)	P8 (1)	P14 (2)		P8 (1), P14 (2)
NOTCH1	NM_017617	P1 (1), P30 (2), P37 (1), P46 (1)		P1 (1), P30 (2)	P1 (1), P30 (2), P37 (1), P46 (1)	P1 (1), P46 (1)	P30 (2), P37 (1)	P1 (1), P37 (1)	P30 (2), P46 (1)	P46 (1)	P1 (1), P30 (2), P37 (1)
PDIA2	NM_006849	P13 (1), P21 (1), P23 (2), P25 (1), P28 (1), P36 (1), P46 (1), P48 (1), P49 (1)	P6 (2), P19 (1)	P13 (1), P21 (1), P25 (1), P28 (1), P36 (1), P48 (1)	P21 (1), P23 (2), P25 (1), P28 (1), P46 (1), P49 (1)	P13 (1), P19 (1), P23 (2), P46 (1), P49 (1)	P6 (2), P21 (1), P25 (1), P28 (1), P36 (1), P48 (1)	P13 (1), P19 (1), P21 (1), P23 (2), P28 (1), P36 (1), P48 (1)	P6 (2), P25 (1), P46 (1), P49 (1)	P46 (1), P49 (1)	P6 (2), P13 (1), P19 (1), P21 (1), P23 (2), P25 (1), P28 (1), P36 (1), P48 (1)
AXIN1	NM_003502	P2 (1), P5 (1), P13 (1)	P14 (1), P42 (1)	P2 (1), P5 (1), P13 (1)	P2 (1), P5 (1)	P2 (1), P13 (1)	P5 (1), P14 (1), P42 (1)	P5 (1), P13 (1)	P2 (1), P14 (1), P42 (1)		P2 (1), P5 (1), P13 (1), P14 (1), P42 (1)
GATA5	NM_080473	P49 (1)			P49 (1)	P49 (1)			P49 (1)	P49 (1)
LTBP1	NM_206943	P1 (1), P8 (1), P18 (1), P20 (1), P27 (1), P31 (1), P36 (2)	P40 (1), P52 (1)	P1 (1), P8 (1), P27 (1), P36 (2)	P1 (1), P8 (1), P18 (1), P20 (1), P27 (1), P31 (1)	P1 (1), P20 (1)	P8 (1), P18 (1), P27 (1), P31 (1), P36 (2), P40 (1), P52 (1)	P1 (1), P8 (1), P18 (1), P20 (1), P27 (1), P36 (2), P40 (1), P52 (1)	P31 (1)		P1 (1), P8 (1), P18 (1), P20 (1), P27 (1), P31 (1), P36 (2), P40 (1), P52 (1)
LTBP2	NM_000428	P22 (1), P23 (1), P32 (1), P49 (1), P50 (1), P51 (1)		P22 (1), P32 (1), P50 (1), P51 (1)	P22 (1), P23 (1), P32 (1), P49 (1), P50 (1)	P23 (1), P49 (1)	P22 (1), P32 (1), P50 (1), P51 (1)	P22 (1), P23 (1), P32 (1), P51 (1)	P49 (1), P50 (1)	P49 (1)	P22 (1), P23 (1), P32 (1), P50 (1), P51 (1)
LTBP3	NM_001130144	P21 (1), P30 (1), P32 (1), P49 (1)	P47 (1)	P21 (1), P30 (1), P32 (1)	P21 (1), P30 (1), P32 (1), P49 (1)	P49 (1)	P21 (1), P30 (1), P32 (1), P47 (1)	P21 (1), P32 (1), P47 (1)	P30 (1), P49 (1)	P49 (1)	P21 (1), P30 (1), P32 (1), P47 (1)
LTBP4	NM_001042544	P4 (1), P16 (1), P17 (1)		P4 (1)	P4 (1), P16 (1), P17 (1)	P4 (1), P16 (1)	P17 (1)	P4 (1), P16 (1)	P17 (1)	P16 (1)	P4 (1), P17 (1)
MYLK	NM_053025	P44 (1), P51 (1)	P40 (1), P41 (1), P52 (1)	P51 (1)	P44 (1)		P40 (1), P41 (1), P44 (1), P51 (1), P52 (1)	P40 (1), P51 (1), P52 (1)	P41 (1), P44 (1)		P40 (1), P41 (1), P44 (1), P51 (1), P52 (1)
PLOD1	NM_000302	P7 (1)	P6 (1)	P7 (1)	P7 (1)	P7 (1)	P6 (1)	P7 (1)	P6 (1)		P6 (1), P7 (1)
SKI	NM_003036	P43 (1)	P6 (1), P19 (1)		P43 (1)	P19 (1)	P6 (1), P43 (1)	P19 (1)	P6 (1), P43 (1)		P6 (1), P19 (1), P43 (1)
CBS	NM_001178008	P11 (1)		P11 (1)	P11 (1)		P11 (1)	P11 (1)			P11 (1)
MTHFR	NM_005957	P51 (1)		P51 (1)			P51 (1)	P51 (1)			P51 (1)
MTR	NM_000254	P17 (1)	P52 (1)		P17 (1)		P17 (1), P52 (1)	P52 (1)	P17 (1)		P17 (1), P52 (1)
MTRR	NM_024010	P51 (1)		P51 (1)			P51 (1)	P51 (1)			P51 (1)
MMADHC	NM_015702	P16 (1), P43 (1)			P16 (1), P43 (1)	P16 (1)	P43 (1)	P16 (1)	P43 (1)	P16 (1)	P43 (1)
LRP1	NM_002332	P7 (1), P20 (1), P28 (1), P32 (1), P49 (1)	P19 (1), P41 (1)	P7 (1), P28 (1), P32 (1)	P7 (1), P20 (1), P28 (1), P32 (1), P49 (1)	P7 (1), P19 (1), P20 (1), P49 (1)	P28 (1), P32 (1), P41 (1)	P7 (1), P19 (1), P20 (1), P28 (1), P32 (1)	P41 (1), P49 (1)	P49 (1)	P7 (1), P19 (1), P20 (1), P28 (1), P32 (1), P41 (1)
LRP5	NM_002335		P42 (1)				P42 (1)		P42 (1)		P42 (1)
LRP6	NM_002336
CCND1	NM_053056
COL1A1	NM_000088	P18 (1), P21 (1), P22 (1), P35 (1)	P52 (1)	P21 (1), P22 (1), P35 (1)	P18 (1), P21 (1), P22 (1), P35 (1)		P18 (1), P21 (1), P22 (1), P35 (1), P52 (1)	P18 (1), P21 (1), P22 (1), P35 (1), P52 (1)			P18 (1), P21 (1), P22 (1), P35 (1), P52 (1)
COL1A2	NM_000089	P26 (1)			P26 (1)		P26 (1)		P26 (1)		P26 (1)
COL2A1	NM_001844	P10 (1), P21 (2)		P21 (2)	P10 (1), P21 (2)	P10 (1)	P21 (2)	P10 (1), P21 (2)		P10 (1)	P21 (2)
COL3A1	NM_000090	P8 (1), P26 (1)	P41 (1)	P8 (1)	P8 (1), P26 (1)		P8 (1), P26 (1), P41 (1)	P8 (1)	P26 (1), P41 (1)		P8 (1), P26 (1), P41 (1)
COL5A1	NM_001278074	P8 (1), P9 (1), P17 (1), P30 (1)		P8 (1), P9 (1), P30 (1)	P8 (1), P9 (1), P17 (1), P30 (1)		P8 (1), P9 (1), P17 (1), P30 (1)	P8 (1)	P9 (1), P17 (1), P30 (1)		P8 (1), P9 (1), P17 (1), P30 (1)
COL5A2	NM_000393	P26 (1), P36 (1)		P36 (1)	P26 (1)		P26 (1), P36 (1)	P36 (1)	P26 (1)		P26 (1), P36 (1)
COL6A1	NM_001848	P10 (1)	P41 (1), P52 (1)		P10 (1)	P10 (1)	P41 (1), P52 (1)	P10 (1), P52 (1)	P41 (1)	P10 (1)	P41 (1), P52 (1)
COL6A2	NM_001849	P16 (1), P20 (1), P36 (1), P38 (1)	P39 (1)	P20 (1), P36 (1), P38 (1)	P16 (1), P20 (1)	P16 (1), P20 (1)	P36 (1), P38 (1), P39 (1)	P16 (1), P20 (1), P36 (1), P39 (1)	P38 (1)	P16 (1)	P20 (1), P36 (1), P38 (1), P39 (1)
COL6A3	NM_004369	P4 (1), P16 (1), P22 (1), P24 (1), P28 (1), P35 (2), P45 (1)	P42 (1)	P4 (1), P22 (1), P24 (1), P28 (1), P35 (2)	P4 (1), P16 (1), P22 (1), P24 (1), P28 (1), P35 (2), P45 (1)	P4 (1), P16 (1), P24 (1)	P22 (1), P28 (1), P35 (2), P42 (1), P45 (1)	P4 (1), P16 (1), P22 (1), P24 (1), P28 (1), P35 (2), P45 (1)	P42 (1)	P16 (1)	P4 (1), P22 (1), P24 (1), P28 (1), P35 (2), P42 (1), P45 (1)
COL9A1	NM_001851
COL11A1	NM_001854	P10 (1), P11 (1), P48 (1)		P11 (1), P48 (1)	P10 (1), P11 (1)	P10 (1)	P11 (1), P48 (1)	P10 (1), P11 (1), P48 (1)		P10 (1)	P11 (1), P48 (1)
COL11A2	NM_080680	P28 (1), P35 (1), P49 (1)		P28 (1), P35 (1)	P28 (1), P35 (1), P49 (1)	P49 (1)	P28 (1), P35 (1)	P28 (1), P35 (1)	P49 (1)	P49 (1)	P28 (1), P35 (1)
DCN	NM_133503
MMP2	NM_004530	P43 (1)			P43 (1)		P43 (1)		P43 (1)		P43 (1)
MMP9	NM_004994
ADAMTS2	NM_014244	P21 (1), P22 (1)	P42 (1)	P21 (1), P22 (1)	P21 (1), P22 (1)		P21 (1), P22 (1), P42 (1)	P21 (1), P22 (1)	P42 (1)		P21 (1), P22 (1), P42 (1)
ADAMTS10	NM_030957		P47 (1)				P47 (1)	P47 (1)			P47 (1)
ADAMTS17	NM_139057	P32 (1)	P41 (1)	P32 (1)	P32 (1)		P32 (1), P41 (1)	P32 (1)	P41 (1)		P32 (1), P41 (1)
ADAMTSL4	NM_019032	P8 (1)		P8 (1)	P8 (1)		P8 (1)	P8 (1)			P8 (1)
CRYBA1	NM_005208
KCNJ2	NM_000891
EMILIN1	NM_007046	P2 (1), P18 (1)		P2 (1)	P2 (1), P18 (1)	P2 (1)	P18 (1)	P18 (1)	P2 (1)		P2 (1), P18 (1)
EMILIN2	NM_032048
EMILIN3	NM_052846	P16 (1)	P40 (1), P41 (1)		P16 (1)	P16 (1)	P40 (1), P41 (1)	P16 (1), P40 (1)	P41 (1)	P16 (1)	P40 (1), P41 (1)
FGF8	NM_033163	P5 (1)		P5 (1)	P5 (1)		P5 (1)	P5 (1)			P5 (1)
RET	NM_020975	P18 (1), P35 (1), P45 (1)		P35 (1)	P18 (1), P35 (1), P45 (1)		P18 (1), P35 (1), P45 (1)	P18 (1), P35 (1), P45 (1)			P18 (1), P35 (1), P45 (1)
B3GAT3	NM_012200		P14 (1)				P14 (1)		P14 (1)		P14 (1)
EFEMP2	NM_016938		P52 (1)				P52 (1)	P52 (1)			P52 (1)
ACVR1	NM_001111067	P31 (1), P36 (1), P48 (1)		P36 (1), P48 (1)	P31 (1)		P31 (1), P36 (1), P48 (1)	P36 (1), P48 (1)	P31 (1)		P31 (1), P36 (1), P48 (1)
FN1	NM_212482	P13 (1), P24 (1), P38 (1), P49 (1), P50 (1)	P42 (1)	P13 (1), P24 (1), P38 (1), P50 (1)	P24 (1), P49 (1), P50 (1)	P13 (1), P24 (1), P49 (1)	P38 (1), P42 (1), P50 (1)	P13 (1), P24 (1)	P38 (1), P42 (1), P49 (1), P50 (1)	P49 (1)	P13 (1), P24 (1), P38 (1), P42 (1), P50 (1)
JAG1	NM_000214
SLC2A10	NM_030777	P25 (1)		P25 (1)	P25 (1)		P25 (1)		P25 (1)		P25 (1)
UFD1L	NM_005659	P10 (1)			P10 (1)	P10 (1)		P10 (1)		P10 (1)
MAPK1	NM_002745	P18 (1)			P18 (1)		P18 (1)	P18 (1)			P18 (1)
VHL	NM_000551	P10 (1), P15 (1)			P10 (1), P15 (1)	P10 (1)	P15 (1)	P10 (1), P15 (1)		P10 (1), P15 (1)
ZPLD1	NM_175056	P20 (1)			P20 (1)	P20 (1)		P20 (1)			P20 (1)
PDCD10	NM_145860
NKX2-5	NM_004387
B4GALT7	NM_007255
AGGF1	NM_018046	P15 (1), P46 (1)			P15 (1), P46 (1)	P46 (1)	P15 (1)	P15 (1)	P46 (1)	P15 (1), P46 (1)
TNXB	NM_019105	P23 (1), P28 (1)	P19 (1), P40 (1)	P28 (1)	P23 (1), P28 (1)	P19 (1), P23 (1)	P28 (1), P40 (1)	P19 (1), P23 (1), P28 (1), P40 (1)			P19 (1), P23 (1), P28 (1), P40 (1)
HOXA1	NM_005522		P14 (1)				P14 (1)		P14 (1)		P14 (1)
CCM2	NM_001029835
KRIT1	NM_194456
PTGS1	NM_000962
PTGS2	NM_000963
ENG	NM_001114753	P26 (1), P34 (1), P44 (1)		P34 (1)	P26 (1), P34 (1), P44 (1)		P26 (1), P34 (1), P44 (1)	P34 (1)	P26 (1), P44 (1)		P26 (1), P34 (1), P44 (1)
GNAQ	NM_002072
ACE	NM_000789	P32 (1), P37 (1), P49 (1)	P14 (1)	P32 (1)	P32 (1), P37 (1), P49 (1)	P49 (1)	P14 (1), P32 (1), P37 (1)	P32 (1), P37 (1)	P14 (1), P49 (1)	P49 (1)	P14 (1), P32 (1), P37 (1)
AGT	NM_001384479	P50 (1)		P50 (1)	P50 (1)		P50 (1)		P50 (1)		P50 (1)
AGTR1	NM_004835	P25 (1)		P25 (1)	P25 (1)		P25 (1)		P25 (1)		P25 (1)
AGTR2	NM_000686
NOS3	NM_000603	P27 (1), P45 (1), P51 (1)	P14 (1), P40 (1)	P27 (1), P51 (1)	P27 (1), P45 (1)		P14 (1), P27 (1), P40 (1), P45 (1), P51 (1)	P27 (1), P40 (1), P45 (1), P51 (1)	P14 (1)		P14 (1), P27 (1), P40 (1), P45 (1), P51 (1)
FLNA	NM_001110556
ELN	NM_000501
FBLN5	NM_006329
CHST14	NM_130468
ABCC6	NM_001171	P28 (1), P37 (1)		P28 (1)	P28 (1), P37 (1)		P28 (1), P37 (1)	P28 (1), P37 (1)			P28 (1), P37 (1)
MAPK3	NM_002746
MFAP2	NM_002403	P30 (1)	P6 (1)	P30 (1)	P30 (1)		P6 (1), P30 (1)		P6 (1), P30 (1)		P6 (1), P30 (1)
CAPN2	NM_001748	P9 (1), P12 (1), P20 (1), P23 (1), P31 (1), P49 (1)		P9 (1), P12 (1)	P9 (1), P12 (1), P20 (1), P23 (1), P31 (1), P49 (1)	P12 (1), P20 (1), P23 (1), P49 (1)	P9 (1), P31 (1)	P12 (1), P20 (1), P23 (1)	P9 (1), P31 (1), P49 (1)	P49 (1)	P9 (1), P12 (1), P20 (1), P23 (1), P31 (1)
DSE	NM_001080976
B3GALT6	NM_080605		P19 (1)			P19 (1)		P19 (1)			P19 (1)
FKBP14	NM_017946
Number of variants identified in each patient are shown in brackets
